# Supplementary material for: Roles of Mature Domain Targeting Signals (MTSs) for Protein Translocation and Secretion in Lactococcus lactis
Source: Int J Mol Sci. 2024 Dec 30;26(1):219. doi: 10.3390/ijms26010219 (PMC11720017; doi:10.3390/ijms26010219)
Supplement: Supplementary file 1 [file ijms-26-00219-s001.zip]

Archive with 1 entries (1 files):
- ijms-3180979-supplementary.pdf
